# Supplementary material for: Cytokine alterations in CSF and serum samples of patients with a first episode of schizophrenia: results and methodological considerations
Source: Eur Arch Psychiatry Clin Neurosci. 2023 Feb 11;273(6):1387–93. doi: 10.1007/s00406-023-01569-y (PMC10449694; doi:10.1007/s00406-023-01569-y)
Supplement: Supplementary file 2 — Supplementary file2 (XLSX 51 KB) [file 406_2023_1569_MOESM2_ESM.xlsx]

## Sheet: Spearman Correlation
			Cytokine
	variables	statistic	IFN-α2 (pg/mL) - Se	IFN-α2 (pg/mL) - Se C	IFN-α2 (pg/mL) - Se FES	IFN-γ (pg/mL) - Se	IFN-γ (pg/mL) - Se C	IFN-γ (pg/mL) - Se FES	IL-10 (pg/mL) - Se	IL-10 (pg/mL) - Se C	IL-10 (pg/mL) - Se FES	IL-12p70 (pg/mL) - Se	IL-12p70 (pg/mL) - Se C	IL-12p70 (pg/mL) - Se FES	IL-17A (pg/mL) - Se	IL-17A (pg/mL) - Se C	IL-17A (pg/mL) - Se FES	IL-18 pg/mL) - Se	IL-18 pg/mL) - Se C	IL-18 pg/mL) - Se FES	IL-23 (pg/mL) - Se	IL-23 (pg/mL) - Se C	IL-23 (pg/mL) - Se FES	IL-33 (pg/mL) -Se	IL-33 (pg/mL) -Se C	IL-33 (pg/mL) -Se FES	IL-6 (pg/mL) - Se	IL-6 (pg/mL) - Se C	IL-6 (pg/mL) - Se FES	IL-8 (pg/mL) - Se	IL-8 (pg/mL) - Se C	IL-8 (pg/mL) - Se FES	MCP-1 (pg/mL) - Se	MCP-1 (pg/mL) - Se C	MCP-1 (pg/mL) - Se FES	TNF-α (pg/mL) - Se	TNF-α (pg/mL) - Se C	TNF-α (pg/mL) - Se FES	IL-8 (pg/mL) -CSF	IL-8 (pg/mL) -CSF C	IL-8 (pg/mL) -CSF FES	MCP-1 (pg/mL) - CSF	MCP-1 (pg/mL) - CSF C	MCP-1 (pg/mL) - CSF FES	IL-8 ratio CSF/Se	IL-8 ratio CSF/Se C	IL-8 ratio CSF/Se FES	MCP-1 ratio CSF/Se	MCP-1 ratio CSF/Se C
Age	age (y)	r	-0.174	-0.350	-0.185	0.011	-0.019	-0.119	-0.026	-0.017	-0.173	-0.034	0.135	-0.295	0.371	0.418	0.212	-0.128	-0.295	0.020	0.006	-0.002	-0.042	0.092	0.098	0.038	0.163	0.321	-0.033	0.040	0.222	-0.355	-0.084	-0.096	0.105	0.323	0.273	0.343	0.437	0.367	0.286	0.224	0.340	0.124	0.225	0.033	0.409	0.171	0.165
	age (y)	p	0.283 (q:0.972)	0.130 (q:0.594)	0.434 (q:0.920)	0.958 (q:0.983)	0.950 (q:1.000)	0.686 (q:0.836)	0.874 (q:0.947)	0.943 (q:0.973)	0.467 (q:0.894)	0.848 (q:0.967)	0.606 (q:0.810)	0.251 (q:0.857)	0.022* (q:0.458)	0.075 (q:0.772)	0.384 (q:0.830)	0.424 (q:0.799)	0.195 (q:0.597)	0.935 (q:0.975)	0.974 (q:0.974)	0.994 (q:1.000)	0.874 (q:0.946)	0.578 (q:0.926)	0.691 (q:0.868)	0.872 (q:0.955)	0.334 (q:0.845)	0.168 (q:0.864)	0.899 (q:0.980)	0.807 (q:0.952)	0.360 (q:0.929)	0.125 (q:0.591)	0.608 (q:0.810)	0.688 (q:0.878)	0.660 (q:0.919)	0.076 (q:0.733)	0.307 (q:0.695)	0.211 (q:0.784)	0.005** (q:0.189)	0.112 (q:0.750)	0.221 (q:0.783)	0.159 (q:0.865)	0.131 (q:0.722)	0.601 (q:0.902)	0.175 (q:0.946)	0.896 (q:0.978)	0.073 (q:0.571)	0.291 (q:0.668)	0.487 (q:0.763)
	age (y)	n	40	20	20	27	13	14	40	20	20	34	17	17	38	19	19	41	21	20	35	18	17	39	19	20	37	20	17	39	19	20	40	20	20	31	16	15	40	20	20	41	21	20	38	18	20	40	20
ill-ness	Duration of treatment (days)	r	-0.153	NA	-0.153	0.212	NA	0.212	0.229	NA	0.229	0.119	NA	0.119	0.351	NA	0.351	0.383	NA	0.383	0.160	NA	0.160	-0.161	NA	-0.161	-0.125	NA	-0.125	0.192	NA	0.192	0.225	NA	0.225	0.206	NA	0.206	0.068	NA	0.068	-0.166	NA	-0.166	-0.138	NA	-0.138	-0.316	NA
	Duration of treatment (days)	p	0.519 (q:0.972)	NA (q:NA)	0.519 (q:0.920)	0.468 (q:0.868)	NA (q:NA)	0.468 (q:0.784)	0.333 (q:0.667)	NA (q:NA)	0.333 (q:0.845)	0.649 (q:0.958)	NA (q:NA)	0.649 (q:0.857)	0.140 (q:0.606)	NA (q:NA)	0.140 (q:0.699)	0.095 (q:0.541)	NA (q:NA)	0.095 (q:0.458)	0.541 (q:0.799)	NA (q:NA)	0.541 (q:0.839)	0.499 (q:0.926)	NA (q:NA)	0.499 (q:0.838)	0.632 (q:0.880)	NA (q:NA)	0.632 (q:0.938)	0.417 (q:0.812)	NA (q:NA)	0.417 (q:0.956)	0.341 (q:0.782)	NA (q:NA)	0.341 (q:0.783)	0.460 (q:0.816)	NA (q:NA)	0.460 (q:0.810)	0.776 (q:0.945)	NA (q:NA)	0.776 (q:0.958)	0.485 (q:0.865)	NA (q:NA)	0.485 (q:0.902)	0.562 (q:0.946)	NA (q:NA)	0.562 (q:0.975)	0.175 (q:0.494)	NA (q:NA)
	Duration of treatment (days)	n	20	0	20	14	0	14	20	0	20	17	0	17	19	0	19	20	0	20	17	0	17	20	0	20	17	0	17	20	0	20	20	0	20	15	0	15	20	0	20	20	0	20	20	0	20	20	0
Smok-ing	Cigarettes/day (n)	r	-0.057	-0.118	-0.092	0.178	NA	0.204	-0.108	-0.293	0.016	-0.007	0.046	0.066	-0.150	-0.033	-0.107	0.021	0.075	0.004	-0.043	-0.013	-0.145	-0.169	0.134	-0.423	0.035	-0.080	0.165	-0.066	-0.160	-0.018	0.498	0.371	0.545	0.079	0.121	0.167	0.039	0.019	0.122	0.107	-0.135	0.336	0.100	0.162	0.046	-0.442	-0.470
	Cigarettes/day (n)	p	0.729 (q:0.972)	0.629 (q:0.977)	0.700 (q:0.920)	0.385 (q:0.835)	NA (q:NA)	0.485 (q:0.784)	0.514 (q:0.771)	0.224 (q:0.792)	0.947 (q:0.980)	0.967 (q:0.967)	0.866 (q:0.866)	0.801 (q:0.893)	0.376 (q:0.977)	0.895 (q:0.985)	0.664 (q:0.929)	0.900 (q:0.950)	0.753 (q:0.956)	0.988 (q:0.988)	0.809 (q:0.901)	0.960 (q:1.000)	0.580 (q:0.839)	0.309 (q:0.926)	0.596 (q:0.868)	0.063 (q:0.495)	0.838 (q:0.954)	0.744 (q:0.981)	0.527 (q:0.938)	0.692 (q:0.923)	0.525 (q:0.929)	0.941 (q:0.977)	0.001** (q:0.049*)	0.117 (q:0.484)	0.013* (q:0.169)	0.679 (q:0.883)	0.668 (q:0.848)	0.553 (q:0.810)	0.813 (q:0.945)	0.937 (q:0.986)	0.608 (q:0.958)	0.510 (q:0.865)	0.569 (q:0.934)	0.148 (q:0.674)	0.557 (q:0.946)	0.534 (q:0.861)	0.847 (q:0.975)	0.005** (q:0.094)	0.043* (q:0.280)
	Cigarettes/day (n)	n	39	19	20	26	12	14	39	19	20	33	16	17	37	18	19	40	20	20	34	17	17	38	18	20	36	19	17	38	18	20	39	19	20	30	15	15	39	19	20	40	20	20	37	17	20	39	19
Anthropometry/physiometry	Blood pressure - diastolic (diast.)	r	0.011	-0.080	0.096	-0.001	-0.362	0.162	-0.054	-0.225	0.097	-0.019	0.131	-0.112	-0.024	-0.173	0.280	0.218	0.246	0.110	0.269	0.359	0.156	0.024	-0.052	0.146	0.067	-0.015	0.180	0.028	0.092	-0.153	0.321	0.344	0.169	0.230	0.430	0.160	0.128	0.153	0.345	0.000	0.015	-0.019	0.113	0.002	0.203	-0.313	-0.428
	Blood pressure - diastolic (diast.)	p	0.948 (q:0.972)	0.745 (q:0.977)	0.704 (q:0.920)	0.996 (q:0.996)	0.248 (q:0.926)	0.597 (q:0.799)	0.749 (q:0.927)	0.354 (q:0.792)	0.700 (q:0.942)	0.919 (q:0.967)	0.630 (q:0.810)	0.692 (q:0.857)	0.891 (q:0.997)	0.493 (q:0.880)	0.276 (q:0.830)	0.188 (q:0.661)	0.296 (q:0.611)	0.664 (q:0.940)	0.137 (q:0.631)	0.157 (q:0.687)	0.580 (q:0.839)	0.890 (q:0.981)	0.837 (q:0.868)	0.564 (q:0.838)	0.707 (q:0.948)	0.951 (q:0.981)	0.522 (q:0.938)	0.870 (q:0.952)	0.715 (q:0.929)	0.545 (q:0.977)	0.053 (q:0.345)	0.149 (q:0.485)	0.503 (q:0.848)	0.230 (q:0.733)	0.109 (q:0.695)	0.584 (q:0.810)	0.452 (q:0.945)	0.531 (q:0.986)	0.161 (q:0.629)	0.998 (q:0.998)	0.949 (q:0.978)	0.941 (q:0.955)	0.517 (q:0.946)	0.993 (q:0.993)	0.419 (q:0.975)	0.059 (q:0.368)	0.068 (q:0.280)
	Blood pressure - diastolic (diast.)	n	37	19	18	25	12	13	37	19	18	31	16	15	35	18	17	38	20	18	32	17	15	36	18	18	34	19	15	36	18	18	37	19	18	29	15	14	37	19	18	38	20	18	35	17	18	37	19
	Blood pressure - systolic (syst.)	r	-0.126	0.083	-0.269	0.135	0.137	0.249	-0.150	0.007	-0.325	0.145	0.434	-0.334	0.067	0.191	-0.333	-0.066	0.049	-0.074	0.218	0.418	-0.115	-0.024	0.227	-0.364	0.243	0.434	-0.007	0.180	0.494	-0.381	0.220	0.275	0.413	0.228	0.372	0.000	0.112	0.190	0.000	0.113	-0.142	0.359	-0.028	-0.218	0.279	-0.228	-0.333
	Blood pressure - systolic (syst.)	p	0.459 (q:0.972)	0.735 (q:0.977)	0.281 (q:0.920)	0.521 (q:0.912)	0.672 (q:1.000)	0.411 (q:0.784)	0.374 (q:0.667)	0.979 (q:0.979)	0.188 (q:0.845)	0.435 (q:0.923)	0.093 (q:0.631)	0.224 (q:0.857)	0.703 (q:0.997)	0.448 (q:0.880)	0.192 (q:0.699)	0.694 (q:0.830)	0.837 (q:0.959)	0.771 (q:0.940)	0.230 (q:0.691)	0.095 (q:0.664)	0.683 (q:0.859)	0.892 (q:0.981)	0.365 (q:0.868)	0.137 (q:0.669)	0.166 (q:0.845)	0.063 (q:0.864)	0.980 (q:0.980)	0.294 (q:0.812)	0.037* (q:0.877)	0.119 (q:0.591)	0.190 (q:0.529)	0.255 (q:0.513)	0.088 (q:0.493)	0.234 (q:0.733)	0.173 (q:0.695)	1.000 (q:1.000)	0.509 (q:0.945)	0.436 (q:0.986)	1.000 (q:1.000)	0.497 (q:0.865)	0.550 (q:0.934)	0.143 (q:0.674)	0.871 (q:0.959)	0.400 (q:0.861)	0.262 (q:0.975)	0.176 (q:0.494)	0.164 (q:0.491)
	Blood pressure - systolic (syst.)	n	37	19	18	25	12	13	37	19	18	31	16	15	35	18	17	38	20	18	32	17	15	36	18	18	34	19	15	36	18	18	37	19	18	29	15	14	37	19	18	38	20	18	35	17	18	37	19
	Pulse (beats/min)	r	-0.098	0.200	-0.165	-0.037	0.000	-0.072	-0.038	-0.250	-0.005	0.131	-0.200	0.184	0.038	-0.536	0.228	-0.254	0.214	-0.411	0.210	-0.100	0.328	0.060	-0.257	0.154	-0.123	-0.500	-0.025	-0.084	-0.571	0.123	-0.065	0.571	-0.260	-0.449	-1.000	-0.309	-0.243	-0.429	-0.103	-0.169	-0.857	-0.027	-0.055	0.500	-0.174	0.061	-0.786
	Pulse (beats/min)	p	0.649 (q:0.972)	0.704 (q:0.977)	0.512 (q:0.920)	0.883 (q:0.983)	1.000 (q:1.000)	0.815 (q:0.883)	0.857 (q:0.947)	0.589 (q:0.813)	0.984 (q:0.984)	0.582 (q:0.924)	0.747 (q:0.810)	0.511 (q:0.857)	0.860 (q:0.997)	0.215 (q:0.772)	0.378 (q:0.830)	0.220 (q:0.661)	0.645 (q:0.886)	0.090 (q:0.458)	0.374 (q:0.748)	0.873 (q:1.000)	0.233 (q:0.839)	0.779 (q:0.981)	0.623 (q:0.868)	0.542 (q:0.838)	0.585 (q:0.845)	0.253 (q:0.928)	0.929 (q:0.980)	0.689 (q:0.923)	0.180 (q:0.877)	0.628 (q:0.977)	0.758 (q:0.865)	0.180 (q:0.490)	0.297 (q:0.773)	0.061 (q:0.733)	<0.001*** (q:<0.001***)	0.282 (q:0.810)	0.241 (q:0.945)	0.337 (q:0.986)	0.684 (q:0.958)	0.418 (q:0.865)	0.014* (q:0.426)	0.915 (q:0.955)	0.793 (q:0.959)	0.253 (q:0.824)	0.491 (q:0.975)	0.770 (q:0.910)	0.036* (q:0.280)
	Pulse (beats/min)	n	24	6	18	18	5	13	25	7	18	20	5	15	24	7	17	25	7	18	20	5	15	24	6	18	22	7	15	25	7	18	25	7	18	18	4	14	25	7	18	25	7	18	25	7	18	25	7
	Body height (cm)	r	0.035	0.406	-0.388	-0.054	0.074	-0.241	-0.050	-0.019	-0.224	-0.065	0.093	-0.187	-0.339	-0.348	-0.330	0.377	0.449	0.215	0.100	0.241	-0.191	-0.199	0.175	-0.668	-0.160	-0.177	-0.243	0.073	0.236	-0.112	0.436	0.386	0.365	-0.045	0.100	-0.147	-0.121	-0.042	-0.103	-0.112	-0.304	0.189	-0.040	-0.142	0.125	-0.447	-0.417
	Body height (cm)	p	0.829 (q:0.972)	0.075 (q:0.594)	0.091 (q:0.771)	0.791 (q:0.983)	0.809 (q:1.000)	0.407 (q:0.784)	0.761 (q:0.927)	0.936 (q:0.973)	0.342 (q:0.845)	0.713 (q:0.958)	0.722 (q:0.810)	0.473 (q:0.857)	0.037* (q:0.458)	0.145 (q:0.772)	0.168 (q:0.699)	0.015* (q:0.195)	0.041* (q:0.452)	0.362 (q:0.816)	0.567 (q:0.799)	0.336 (q:0.687)	0.462 (q:0.839)	0.224 (q:0.926)	0.474 (q:0.868)	0.001** (q:0.051)	0.345 (q:0.845)	0.456 (q:0.981)	0.347 (q:0.938)	0.660 (q:0.923)	0.330 (q:0.929)	0.639 (q:0.977)	0.005** (q:0.097)	0.093 (q:0.476)	0.114 (q:0.555)	0.811 (q:0.933)	0.712 (q:0.870)	0.601 (q:0.810)	0.456 (q:0.945)	0.860 (q:0.986)	0.664 (q:0.958)	0.485 (q:0.865)	0.180 (q:0.849)	0.425 (q:0.902)	0.811 (q:0.959)	0.575 (q:0.863)	0.601 (q:0.975)	0.004** (q:0.094)	0.067 (q:0.280)
	Body height (cm)	n	40	20	20	27	13	14	40	20	20	34	17	17	38	19	19	41	21	20	35	18	17	39	19	20	37	20	17	39	19	20	40	20	20	31	16	15	40	20	20	41	21	20	38	18	20	40	20
	Body weight (kg)	r	-0.098	0.018	-0.276	0.228	0.154	0.264	0.058	-0.059	0.054	0.063	0.125	-0.163	-0.005	-0.133	0.207	0.538	0.370	0.691	0.135	0.172	-0.166	-0.246	-0.045	-0.498	-0.032	-0.025	-0.109	0.203	0.337	-0.030	0.145	0.088	0.161	0.122	0.256	-0.055	0.038	0.047	0.375	-0.133	-0.217	0.140	-0.097	-0.298	0.247	-0.162	-0.162
	Body weight (kg)	p	0.557 (q:0.972)	0.943 (q:0.990)	0.254 (q:0.920)	0.252 (q:0.821)	0.615 (q:1.000)	0.362 (q:0.784)	0.731 (q:0.927)	0.809 (q:0.921)	0.828 (q:0.951)	0.733 (q:0.958)	0.644 (q:0.810)	0.545 (q:0.857)	0.977 (q:0.999)	0.598 (q:0.980)	0.411 (q:0.830)	<0.001*** (q:0.016*)	0.108 (q:0.583)	0.001** (q:0.041*)	0.455 (q:0.748)	0.509 (q:0.801)	0.538 (q:0.839)	0.142 (q:0.926)	0.858 (q:0.868)	0.030* (q:0.392)	0.852 (q:0.954)	0.920 (q:0.981)	0.677 (q:0.938)	0.227 (q:0.812)	0.172 (q:0.877)	0.903 (q:0.977)	0.384 (q:0.788)	0.721 (q:0.881)	0.509 (q:0.848)	0.520 (q:0.845)	0.357 (q:0.695)	0.845 (q:0.931)	0.823 (q:0.945)	0.847 (q:0.986)	0.114 (q:0.629)	0.421 (q:0.865)	0.359 (q:0.934)	0.569 (q:0.902)	0.575 (q:0.946)	0.245 (q:0.824)	0.309 (q:0.975)	0.331 (q:0.718)	0.509 (q:0.763)
	Body weight (kg)	n	38	19	19	27	13	14	38	19	19	32	16	16	36	18	18	39	20	19	33	17	16	37	18	19	36	19	17	37	18	19	38	19	19	30	15	15	38	19	19	39	20	19	36	17	19	38	19
	cBMI (kg/m²)	r	-0.173	-0.260	-0.025	0.203	-0.011	0.538	0.042	-0.204	0.260	0.061	0.062	0.056	0.108	-0.082	0.424	0.447	0.283	0.644	-0.017	-0.105	-0.018	-0.231	-0.263	-0.084	0.015	0.047	0.022	0.160	0.290	-0.040	-0.121	-0.261	-0.088	0.144	0.129	0.050	0.169	0.096	0.496	0.010	-0.021	0.046	-0.033	-0.248	0.247	0.143	0.232
	cBMI (kg/m²)	p	0.298 (q:0.972)	0.283 (q:0.760)	0.920 (q:0.920)	0.309 (q:0.821)	0.972 (q:1.000)	0.047* (q:0.611)	0.801 (q:0.947)	0.401 (q:0.792)	0.283 (q:0.845)	0.742 (q:0.958)	0.820 (q:0.846)	0.837 (q:0.907)	0.532 (q:0.997)	0.748 (q:0.980)	0.079 (q:0.699)	0.004** (q:0.085)	0.227 (q:0.597)	0.003** (q:0.057)	0.926 (q:0.974)	0.687 (q:0.894)	0.948 (q:0.963)	0.168 (q:0.926)	0.291 (q:0.868)	0.732 (q:0.895)	0.930 (q:0.954)	0.847 (q:0.981)	0.933 (q:0.980)	0.344 (q:0.812)	0.243 (q:0.877)	0.870 (q:0.977)	0.470 (q:0.810)	0.280 (q:0.513)	0.721 (q:0.919)	0.448 (q:0.816)	0.648 (q:0.848)	0.860 (q:0.931)	0.311 (q:0.945)	0.694 (q:0.986)	0.031* (q:0.298)	0.951 (q:0.995)	0.930 (q:0.978)	0.853 (q:0.955)	0.848 (q:0.959)	0.338 (q:0.824)	0.307 (q:0.975)	0.390 (q:0.761)	0.340 (q:0.615)
	cBMI (kg/m²)	n	38	19	19	27	13	14	38	19	19	32	16	16	36	18	18	39	20	19	33	17	16	37	18	19	36	19	17	37	18	19	38	19	19	30	15	15	38	19	19	39	20	19	36	17	19	38	19
Rating scales	PANSS G corr. (score)	r	0.297	NA	0.297	0.438	NA	0.438	0.263	NA	0.263	0.294	NA	0.294	-0.011	NA	-0.011	-0.094	NA	-0.094	0.312	NA	0.312	0.202	NA	0.202	0.425	NA	0.425	0.014	NA	0.014	-0.136	NA	-0.136	0.117	NA	0.117	0.032	NA	0.032	0.035	NA	0.035	0.023	NA	0.023	0.060	NA
	PANSS G corr. (score)	p	0.203 (q:0.972)	NA (q:NA)	0.203 (q:0.920)	0.117 (q:0.821)	NA (q:NA)	0.117 (q:0.784)	0.262 (q:0.667)	NA (q:NA)	0.262 (q:0.845)	0.253 (q:0.896)	NA (q:NA)	0.253 (q:0.857)	0.963 (q:0.999)	NA (q:NA)	0.963 (q:0.964)	0.692 (q:0.830)	NA (q:NA)	0.692 (q:0.940)	0.223 (q:0.691)	NA (q:NA)	0.223 (q:0.839)	0.393 (q:0.926)	NA (q:NA)	0.393 (q:0.838)	0.089 (q:0.845)	NA (q:NA)	0.089 (q:0.759)	0.952 (q:0.952)	NA (q:NA)	0.952 (q:0.977)	0.568 (q:0.810)	NA (q:NA)	0.568 (q:0.852)	0.679 (q:0.883)	NA (q:NA)	0.679 (q:0.810)	0.892 (q:0.975)	NA (q:NA)	0.892 (q:0.958)	0.882 (q:0.995)	NA (q:NA)	0.882 (q:0.955)	0.922 (q:0.959)	NA (q:NA)	0.922 (q:0.975)	0.803 (q:0.921)	NA (q:NA)
	PANSS G corr. (score)	n	20	0	20	14	0	14	20	0	20	17	0	17	19	0	19	20	0	20	17	0	17	20	0	20	17	0	17	20	0	20	20	0	20	15	0	15	20	0	20	20	0	20	20	0	20	20	0
	PANSS N corr. (score)	r	0.030	NA	0.030	0.309	NA	0.309	0.167	NA	0.167	0.140	NA	0.140	0.339	NA	0.339	0.178	NA	0.178	0.205	NA	0.205	0.144	NA	0.144	-0.222	NA	-0.222	0.083	NA	0.083	-0.409	NA	-0.409	-0.368	NA	-0.368	0.053	NA	0.053	-0.184	NA	-0.184	-0.042	NA	-0.042	0.361	NA
	PANSS N corr. (score)	p	0.901 (q:0.972)	NA (q:NA)	0.901 (q:0.920)	0.283 (q:0.821)	NA (q:NA)	0.283 (q:0.784)	0.482 (q:0.751)	NA (q:NA)	0.482 (q:0.894)	0.592 (q:0.924)	NA (q:NA)	0.592 (q:0.857)	0.155 (q:0.606)	NA (q:NA)	0.155 (q:0.699)	0.454 (q:0.799)	NA (q:NA)	0.454 (q:0.843)	0.431 (q:0.748)	NA (q:NA)	0.431 (q:0.839)	0.544 (q:0.926)	NA (q:NA)	0.544 (q:0.838)	0.393 (q:0.845)	NA (q:NA)	0.393 (q:0.938)	0.729 (q:0.923)	NA (q:NA)	0.729 (q:0.977)	0.073 (q:0.408)	NA (q:NA)	0.073 (q:0.476)	0.178 (q:0.733)	NA (q:NA)	0.178 (q:0.782)	0.824 (q:0.945)	NA (q:NA)	0.824 (q:0.958)	0.438 (q:0.865)	NA (q:NA)	0.438 (q:0.902)	0.861 (q:0.959)	NA (q:NA)	0.861 (q:0.975)	0.118 (q:0.454)	NA (q:NA)
	PANSS N corr. (score)	n	20	0	20	14	0	14	20	0	20	17	0	17	19	0	19	20	0	20	17	0	17	20	0	20	17	0	17	20	0	20	20	0	20	15	0	15	20	0	20	20	0	20	20	0	20	20	0
	PANSS-P corr. (score)	r	0.374	NA	0.374	0.269	NA	0.269	0.134	NA	0.134	0.015	NA	0.015	-0.413	NA	-0.413	-0.084	NA	-0.084	-0.168	NA	-0.168	0.165	NA	0.165	0.210	NA	0.210	0.017	NA	0.017	-0.046	NA	-0.046	0.142	NA	0.142	0.114	NA	0.114	0.306	NA	0.306	0.008	NA	0.008	0.041	NA
	PANSS-P corr. (score)	p	0.104 (q:0.972)	NA (q:NA)	0.104 (q:0.771)	0.353 (q:0.835)	NA (q:NA)	0.353 (q:0.784)	0.572 (q:0.827)	NA (q:NA)	0.572 (q:0.915)	0.953 (q:0.967)	NA (q:NA)	0.953 (q:0.953)	0.079 (q:0.512)	NA (q:NA)	0.079 (q:0.699)	0.723 (q:0.830)	NA (q:NA)	0.723 (q:0.940)	0.518 (q:0.799)	NA (q:NA)	0.518 (q:0.839)	0.486 (q:0.926)	NA (q:NA)	0.486 (q:0.838)	0.418 (q:0.845)	NA (q:NA)	0.418 (q:0.938)	0.942 (q:0.952)	NA (q:NA)	0.942 (q:0.977)	0.847 (q:0.875)	NA (q:NA)	0.847 (q:0.919)	0.614 (q:0.883)	NA (q:NA)	0.614 (q:0.810)	0.632 (q:0.945)	NA (q:NA)	0.632 (q:0.958)	0.190 (q:0.865)	NA (q:NA)	0.190 (q:0.674)	0.975 (q:0.975)	NA (q:NA)	0.975 (q:0.975)	0.865 (q:0.963)	NA (q:NA)
	PANSS-P corr. (score)	n	20	0	20	14	0	14	20	0	20	17	0	17	19	0	19	20	0	20	17	0	17	20	0	20	17	0	17	20	0	20	20	0	20	15	0	15	20	0	20	20	0	20	20	0	20	20	0
	PANSS total corr. (score)	r	0.214	NA	0.214	0.427	NA	0.427	0.213	NA	0.213	0.204	NA	0.204	-0.030	NA	-0.030	0.015	NA	0.015	0.146	NA	0.146	0.111	NA	0.111	0.029	NA	0.029	-0.027	NA	-0.027	-0.209	NA	-0.209	-0.036	NA	-0.036	0.191	NA	0.191	0.020	NA	0.020	0.131	NA	0.131	0.144	NA
	PANSS total corr. (score)	p	0.365 (q:0.972)	NA (q:NA)	0.365 (q:0.920)	0.128 (q:0.821)	NA (q:NA)	0.128 (q:0.784)	0.368 (q:0.667)	NA (q:NA)	0.368 (q:0.845)	0.432 (q:0.923)	NA (q:NA)	0.432 (q:0.857)	0.903 (q:0.997)	NA (q:NA)	0.903 (q:0.952)	0.950 (q:0.950)	NA (q:NA)	0.950 (q:0.975)	0.576 (q:0.799)	NA (q:NA)	0.576 (q:0.839)	0.642 (q:0.927)	NA (q:NA)	0.642 (q:0.838)	0.911 (q:0.954)	NA (q:NA)	0.911 (q:0.980)	0.910 (q:0.952)	NA (q:NA)	0.910 (q:0.977)	0.377 (q:0.788)	NA (q:NA)	0.377 (q:0.817)	0.899 (q:0.948)	NA (q:NA)	0.899 (q:0.948)	0.419 (q:0.945)	NA (q:NA)	0.419 (q:0.958)	0.932 (q:0.995)	NA (q:NA)	0.932 (q:0.955)	0.582 (q:0.946)	NA (q:NA)	0.582 (q:0.975)	0.545 (q:0.790)	NA (q:NA)
	PANSS total corr. (score)	n	20	0	20	14	0	14	20	0	20	17	0	17	19	0	19	20	0	20	17	0	17	20	0	20	17	0	17	20	0	20	20	0	20	15	0	15	20	0	20	20	0	20	20	0	20	20	0
Medic-ation	Chlozapine equivalents (mg/Tag)	r	0.077	NA	0.077	0.775	NA	0.775	-0.077	NA	-0.077	0.309	NA	0.309	0.309	NA	0.309	0.039	NA	0.039	0.278	NA	0.278	0.231	NA	0.231	-0.463	NA	-0.463	-0.463	NA	-0.463	-0.154	NA	-0.154	-0.289	NA	-0.289	-0.154	NA	-0.154	-0.694	NA	-0.694	0.039	NA	0.039	-0.039	NA
	Chlozapine equivalents (mg/Tag)	p	0.869 (q:0.972)	NA (q:NA)	0.869 (q:0.920)	0.225 (q:0.821)	NA (q:NA)	0.225 (q:0.784)	0.869 (q:0.947)	NA (q:NA)	0.869 (q:0.969)	0.501 (q:0.923)	NA (q:NA)	0.501 (q:0.857)	0.501 (q:0.997)	NA (q:NA)	0.501 (q:0.830)	0.935 (q:0.950)	NA (q:NA)	0.935 (q:0.975)	0.594 (q:0.799)	NA (q:NA)	0.594 (q:0.839)	0.618 (q:0.926)	NA (q:NA)	0.618 (q:0.838)	0.296 (q:0.845)	NA (q:NA)	0.296 (q:0.938)	0.296 (q:0.812)	NA (q:NA)	0.296 (q:0.887)	0.741 (q:0.865)	NA (q:NA)	0.741 (q:0.919)	0.638 (q:0.883)	NA (q:NA)	0.638 (q:0.810)	0.741 (q:0.945)	NA (q:NA)	0.741 (q:0.958)	0.083 (q:0.865)	NA (q:NA)	0.083 (q:0.674)	0.935 (q:0.959)	NA (q:NA)	0.935 (q:0.975)	0.935 (q:0.981)	NA (q:NA)
	Chlozapine equivalents (mg/Tag)	n	7	0	7	4	0	4	7	0	7	7	0	7	7	0	7	7	0	7	6	0	6	7	0	7	7	0	7	7	0	7	7	0	7	5	0	5	7	0	7	7	0	7	7	0	7	7	0
White blood count	Leukocytes (10⁹/L)	r	-0.006	-0.003	-0.098	0.175	0.121	0.081	0.179	0.267	-0.014	0.273	0.436	-0.092	0.330	0.354	0.084	-0.103	-0.195	-0.017	0.178	0.236	-0.083	0.092	0.074	-0.023	0.223	0.084	0.331	0.186	0.218	-0.104	-0.258	-0.377	-0.086	0.368	0.391	0.229	-0.005	0.042	-0.132	0.090	-0.057	0.365	-0.238	-0.389	-0.008	0.294	0.262
	Leukocytes (10⁹/L)	p	0.968 (q:0.972)	0.990 (q:0.990)	0.682 (q:0.920)	0.384 (q:0.835)	0.694 (q:1.000)	0.782 (q:0.883)	0.269 (q:0.667)	0.255 (q:0.792)	0.955 (q:0.980)	0.119 (q:0.787)	0.080 (q:0.631)	0.726 (q:0.857)	0.043* (q:0.458)	0.137 (q:0.772)	0.732 (q:0.929)	0.524 (q:0.817)	0.397 (q:0.772)	0.945 (q:0.975)	0.305 (q:0.710)	0.345 (q:0.687)	0.751 (q:0.887)	0.576 (q:0.926)	0.764 (q:0.868)	0.925 (q:0.955)	0.186 (q:0.845)	0.724 (q:0.981)	0.195 (q:0.759)	0.256 (q:0.812)	0.371 (q:0.929)	0.663 (q:0.977)	0.108 (q:0.420)	0.101 (q:0.476)	0.719 (q:0.919)	0.042* (q:0.733)	0.134 (q:0.695)	0.413 (q:0.810)	0.975 (q:0.975)	0.860 (q:0.986)	0.578 (q:0.958)	0.577 (q:0.865)	0.806 (q:0.978)	0.113 (q:0.674)	0.151 (q:0.946)	0.111 (q:0.824)	0.975 (q:0.975)	0.066 (q:0.368)	0.265 (q:0.615)
	Leukocytes (10⁹/L)	n	40	20	20	27	13	14	40	20	20	34	17	17	38	19	19	41	21	20	35	18	17	39	19	20	37	20	17	39	19	20	40	20	20	31	16	15	40	20	20	41	21	20	38	18	20	40	20
	Neutrophils (10⁹/L)	r	0.013	0.022	-0.033	0.224	0.095	0.266	0.233	0.236	0.147	0.324	0.483	0.099	0.278	0.427	0.070	-0.126	-0.396	0.074	0.336	0.378	0.184	0.184	0.182	0.159	0.269	0.224	0.400	0.134	0.132	0.003	-0.353	-0.573	-0.326	0.400	0.450	0.336	0.011	0.182	-0.126	0.163	0.060	0.307	-0.164	-0.147	-0.089	0.429	0.483
	Neutrophils (10⁹/L)	p	0.941 (q:0.972)	0.943 (q:0.990)	0.890 (q:0.920)	0.316 (q:0.821)	0.823 (q:1.000)	0.358 (q:0.784)	0.191 (q:0.667)	0.437 (q:0.792)	0.535 (q:0.915)	0.086 (q:0.787)	0.112 (q:0.631)	0.704 (q:0.857)	0.130 (q:0.606)	0.167 (q:0.772)	0.775 (q:0.929)	0.484 (q:0.799)	0.181 (q:0.597)	0.758 (q:0.940)	0.074 (q:0.631)	0.226 (q:0.687)	0.480 (q:0.839)	0.314 (q:0.926)	0.572 (q:0.868)	0.502 (q:0.838)	0.157 (q:0.845)	0.484 (q:0.981)	0.112 (q:0.759)	0.457 (q:0.840)	0.668 (q:0.929)	0.990 (q:0.990)	0.048* (q:0.345)	0.051 (q:0.476)	0.160 (q:0.695)	0.053 (q:0.733)	0.224 (q:0.695)	0.221 (q:0.784)	0.952 (q:0.975)	0.572 (q:0.986)	0.596 (q:0.958)	0.364 (q:0.865)	0.845 (q:0.978)	0.188 (q:0.674)	0.369 (q:0.946)	0.649 (q:0.890)	0.710 (q:0.975)	0.014* (q:0.140)	0.112 (q:0.411)
	Neutrophils (10⁹/L)	n	33	13	20	22	8	14	33	13	20	29	12	17	31	12	19	33	13	20	29	12	17	32	12	20	29	12	17	33	13	20	32	12	20	24	9	15	32	12	20	33	13	20	32	12	20	32	12
	Eosinophils 10⁹/L)	r	-0.209	-0.429	-0.167	0.037	-0.452	0.222	-0.149	-0.269	-0.129	-0.251	-0.308	-0.239	-0.150	-0.364	-0.037	0.284	-0.082	0.453	-0.158	-0.154	-0.159	-0.379	-0.615	-0.293	-0.375	-0.392	-0.363	-0.306	-0.423	-0.122	0.129	-0.350	0.176	-0.237	0.017	-0.400	-0.119	-0.434	0.044	-0.114	-0.236	-0.021	0.076	0.021	0.050	-0.124	0.308
	Eosinophils 10⁹/L)	p	0.244 (q:0.972)	0.144 (q:0.594)	0.482 (q:0.920)	0.871 (q:0.983)	0.260 (q:0.926)	0.446 (q:0.784)	0.407 (q:0.667)	0.374 (q:0.792)	0.587 (q:0.915)	0.189 (q:0.896)	0.331 (q:0.701)	0.355 (q:0.857)	0.422 (q:0.982)	0.245 (q:0.772)	0.881 (q:0.952)	0.109 (q:0.541)	0.789 (q:0.959)	0.045* (q:0.406)	0.414 (q:0.748)	0.633 (q:0.870)	0.541 (q:0.839)	0.032* (q:0.926)	0.033* (q:0.686)	0.210 (q:0.838)	0.045* (q:0.845)	0.208 (q:0.864)	0.152 (q:0.759)	0.083 (q:0.812)	0.150 (q:0.877)	0.609 (q:0.977)	0.480 (q:0.810)	0.265 (q:0.513)	0.458 (q:0.848)	0.264 (q:0.735)	0.966 (q:0.996)	0.140 (q:0.782)	0.517 (q:0.945)	0.159 (q:0.750)	0.855 (q:0.958)	0.526 (q:0.865)	0.437 (q:0.934)	0.930 (q:0.955)	0.678 (q:0.946)	0.948 (q:0.978)	0.835 (q:0.975)	0.498 (q:0.790)	0.331 (q:0.615)
	Eosinophils 10⁹/L)	n	33	13	20	22	8	14	33	13	20	29	12	17	31	12	19	33	13	20	29	12	17	32	12	20	29	12	17	33	13	20	32	12	20	24	9	15	32	12	20	33	13	20	32	12	20	32	12
	Basophils (10⁹/L)	r	-0.009	0.390	-0.229	0.038	0.357	-0.152	-0.253	0.047	-0.470	-0.042	0.121	-0.155	0.022	0.000	0.165	-0.075	0.011	-0.205	-0.055	0.000	-0.088	-0.008	0.296	-0.110	-0.210	0.042	-0.354	-0.150	0.045	-0.298	0.121	-0.028	0.056	-0.247	0.042	-0.398	-0.206	0.039	-0.334	-0.203	-0.315	-0.134	0.020	-0.093	0.020	-0.067	0.070
	Basophils (10⁹/L)	p	0.962 (q:0.972)	0.188 (q:0.660)	0.332 (q:0.920)	0.867 (q:0.983)	0.385 (q:1.000)	0.603 (q:0.799)	0.156 (q:0.667)	0.878 (q:0.966)	0.037* (q:0.713)	0.829 (q:0.967)	0.708 (q:0.810)	0.553 (q:0.857)	0.907 (q:0.997)	1.000 (q:1.000)	0.499 (q:0.830)	0.677 (q:0.830)	0.971 (q:0.978)	0.386 (q:0.816)	0.776 (q:0.890)	1.000 (q:1.000)	0.736 (q:0.887)	0.964 (q:0.981)	0.351 (q:0.868)	0.645 (q:0.838)	0.274 (q:0.845)	0.896 (q:0.981)	0.164 (q:0.759)	0.404 (q:0.812)	0.885 (q:0.929)	0.202 (q:0.715)	0.508 (q:0.810)	0.931 (q:0.960)	0.816 (q:0.919)	0.244 (q:0.733)	0.915 (q:0.982)	0.142 (q:0.782)	0.259 (q:0.945)	0.904 (q:0.986)	0.150 (q:0.629)	0.257 (q:0.865)	0.295 (q:0.934)	0.573 (q:0.902)	0.916 (q:0.959)	0.775 (q:0.905)	0.935 (q:0.975)	0.714 (q:0.870)	0.828 (q:0.959)
	Basophils (10⁹/L)	n	33	13	20	22	8	14	33	13	20	29	12	17	31	12	19	33	13	20	29	12	17	32	12	20	29	12	17	33	13	20	32	12	20	24	9	15	32	12	20	33	13	20	32	12	20	32	12
	Monocytes (10⁹/L)	r	-0.006	0.093	-0.053	0.170	0.000	0.156	0.192	0.209	0.072	0.033	0.294	-0.099	0.068	0.133	0.095	0.129	0.027	0.135	0.276	0.357	-0.012	-0.011	0.133	-0.024	0.152	-0.021	0.377	-0.061	0.038	-0.114	-0.034	-0.350	0.053	0.096	0.283	0.114	-0.149	-0.441	0.102	0.183	-0.214	0.546	-0.070	-0.371	0.224	0.150	0.294
	Monocytes (10⁹/L)	p	0.972 (q:0.972)	0.762 (q:0.977)	0.826 (q:0.920)	0.450 (q:0.868)	1.000 (q:1.000)	0.594 (q:0.799)	0.285 (q:0.667)	0.494 (q:0.792)	0.762 (q:0.951)	0.867 (q:0.967)	0.354 (q:0.701)	0.704 (q:0.857)	0.716 (q:0.997)	0.681 (q:0.980)	0.700 (q:0.929)	0.475 (q:0.799)	0.929 (q:0.978)	0.569 (q:0.888)	0.147 (q:0.631)	0.255 (q:0.687)	0.963 (q:0.963)	0.954 (q:0.981)	0.681 (q:0.868)	0.920 (q:0.955)	0.431 (q:0.845)	0.948 (q:0.981)	0.135 (q:0.759)	0.734 (q:0.923)	0.901 (q:0.929)	0.631 (q:0.977)	0.853 (q:0.875)	0.265 (q:0.513)	0.826 (q:0.919)	0.657 (q:0.883)	0.460 (q:0.759)	0.685 (q:0.810)	0.415 (q:0.945)	0.152 (q:0.750)	0.668 (q:0.958)	0.308 (q:0.865)	0.482 (q:0.934)	0.013* (q:0.499)	0.703 (q:0.946)	0.236 (q:0.824)	0.342 (q:0.975)	0.413 (q:0.767)	0.354 (q:0.615)
	Monocytes (10⁹/L)	n	33	13	20	22	8	14	33	13	20	29	12	17	31	12	19	33	13	20	29	12	17	32	12	20	29	12	17	33	13	20	32	12	20	24	9	15	32	12	20	33	13	20	32	12	20	32	12
	Lymphocytes (10⁹/L)	r	0.026	-0.064	0.036	0.049	-0.095	0.015	-0.146	-0.103	-0.380	-0.111	0.434	-0.498	-0.044	0.105	-0.100	0.017	-0.103	-0.041	-0.077	0.301	-0.527	-0.136	-0.148	-0.147	0.036	0.236	-0.042	-0.161	0.198	-0.492	-0.051	-0.560	0.144	0.006	0.406	-0.229	-0.051	0.005	0.053	-0.007	-0.033	0.050	0.070	-0.497	0.432	0.102	0.527
	Lymphocytes (10⁹/L)	p	0.882 (q:0.972)	0.829 (q:0.977)	0.880 (q:0.920)	0.828 (q:0.983)	0.823 (q:1.000)	0.958 (q:1.000)	0.410 (q:0.667)	0.725 (q:0.865)	0.098 (q:0.764)	0.565 (q:0.924)	0.159 (q:0.631)	0.042* (q:0.587)	0.813 (q:0.997)	0.746 (q:0.980)	0.684 (q:0.929)	0.924 (q:0.950)	0.725 (q:0.956)	0.865 (q:0.975)	0.690 (q:0.816)	0.342 (q:0.687)	0.030* (q:0.540)	0.449 (q:0.926)	0.629 (q:0.868)	0.535 (q:0.838)	0.851 (q:0.954)	0.437 (q:0.981)	0.874 (q:0.980)	0.371 (q:0.812)	0.517 (q:0.929)	0.028* (q:0.539)	0.776 (q:0.865)	0.046* (q:0.476)	0.544 (q:0.848)	0.977 (q:0.977)	0.244 (q:0.695)	0.413 (q:0.810)	0.777 (q:0.945)	0.986 (q:0.986)	0.826 (q:0.958)	0.969 (q:0.995)	0.911 (q:0.978)	0.835 (q:0.955)	0.703 (q:0.946)	0.101 (q:0.824)	0.057 (q:0.560)	0.571 (q:0.790)	0.064 (q:0.280)
	Lymphocytes (10⁹/L)	n	34	14	20	22	8	14	34	14	20	29	12	17	31	12	19	34	14	20	29	12	17	33	13	20	30	13	17	33	13	20	33	13	20	25	10	15	33	13	20	34	14	20	32	12	20	33	13
Serum / Plasma	C-reactive protein (mg/L)	r	-0.140	-0.266	0.073	0.080	-0.170	0.355	-0.054	-0.237	0.413	0.054	-0.098	0.139	0.064	-0.169	0.212	0.152	0.124	0.361	0.007	-0.235	0.420	-0.065	-0.249	0.110	0.148	-0.002	0.379	0.038	-0.018	0.031	-0.269	-0.216	-0.224	0.184	-0.028	0.476	0.238	0.054	0.259	0.130	0.025	0.163	0.154	0.111	0.200	0.253	0.237
	C-reactive protein (mg/L)	p	0.388 (q:0.972)	0.257 (q:0.760)	0.761 (q:0.920)	0.692 (q:0.983)	0.580 (q:1.000)	0.213 (q:0.784)	0.743 (q:0.927)	0.313 (q:0.792)	0.070 (q:0.714)	0.761 (q:0.958)	0.707 (q:0.810)	0.595 (q:0.857)	0.703 (q:0.997)	0.490 (q:0.880)	0.384 (q:0.830)	0.343 (q:0.799)	0.592 (q:0.886)	0.118 (q:0.458)	0.968 (q:0.974)	0.348 (q:0.687)	0.093 (q:0.839)	0.695 (q:0.934)	0.303 (q:0.868)	0.643 (q:0.838)	0.383 (q:0.845)	0.995 (q:0.995)	0.134 (q:0.759)	0.818 (q:0.952)	0.941 (q:0.941)	0.897 (q:0.977)	0.093 (q:0.420)	0.361 (q:0.568)	0.341 (q:0.783)	0.322 (q:0.784)	0.917 (q:0.982)	0.073 (q:0.782)	0.139 (q:0.773)	0.820 (q:0.986)	0.271 (q:0.881)	0.417 (q:0.865)	0.914 (q:0.978)	0.494 (q:0.902)	0.356 (q:0.946)	0.662 (q:0.890)	0.399 (q:0.975)	0.115 (q:0.454)	0.314 (q:0.615)
	C-reactive protein (mg/L)	n	40	20	20	27	13	14	40	20	20	34	17	17	38	19	19	41	21	20	35	18	17	39	19	20	37	20	17	39	19	20	40	20	20	31	16	15	40	20	20	41	21	20	38	18	20	40	20
	Calcium (mmol/L)	r	0.178	0.793	0.049	-0.041	0.580	-0.237	0.202	0.299	0.267	0.089	0.377	0.081	0.255	0.455	0.188	0.075	-0.443	0.103	0.245	0.058	0.280	0.182	0.162	0.141	0.329	0.407	0.342	0.269	0.240	0.337	-0.401	-0.084	-0.295	0.212	-0.800	0.222	0.018	-0.216	0.033	0.012	-0.299	0.118	-0.239	-0.503	-0.030	0.419	0.192
	Calcium (mmol/L)	p	0.405 (q:0.972)	0.033* (q:0.594)	0.851 (q:0.920)	0.869 (q:0.983)	0.228 (q:0.926)	0.435 (q:0.784)	0.332 (q:0.667)	0.471 (q:0.792)	0.301 (q:0.845)	0.700 (q:0.958)	0.461 (q:0.725)	0.775 (q:0.889)	0.218 (q:0.710)	0.257 (q:0.772)	0.470 (q:0.830)	0.721 (q:0.830)	0.272 (q:0.597)	0.693 (q:0.940)	0.298 (q:0.710)	0.913 (q:1.000)	0.332 (q:0.839)	0.395 (q:0.926)	0.728 (q:0.868)	0.588 (q:0.838)	0.117 (q:0.845)	0.317 (q:0.981)	0.194 (q:0.759)	0.193 (q:0.812)	0.568 (q:0.929)	0.186 (q:0.715)	0.047* (q:0.345)	0.844 (q:0.905)	0.250 (q:0.751)	0.398 (q:0.784)	0.200 (q:0.695)	0.445 (q:0.810)	0.931 (q:0.975)	0.608 (q:0.986)	0.899 (q:0.958)	0.956 (q:0.995)	0.471 (q:0.934)	0.652 (q:0.908)	0.250 (q:0.946)	0.204 (q:0.824)	0.911 (q:0.975)	0.037* (q:0.290)	0.649 (q:0.794)
	Calcium (mmol/L)	n	24	7	17	19	6	13	25	8	17	21	6	15	25	8	17	25	8	17	20	6	14	24	7	17	24	8	16	25	8	17	25	8	17	18	4	14	25	8	17	25	8	17	25	8	17	25	8
	Chloride (mmol/L)	r	-0.013	-0.631	0.189	-0.021	-0.464	0.154	-0.468	-0.443	-0.445	-0.248	-0.314	-0.188	-0.383	-0.551	-0.272	-0.153	0.755	-0.478	-0.459	-0.143	-0.550	0.005	-0.126	0.081	-0.123	-0.204	-0.090	-0.215	-0.084	-0.406	0.110	0.395	0.001	-0.310	0.600	-0.435	0.053	0.216	-0.052	0.167	0.216	-0.015	0.195	0.252	0.207	-0.108	-0.491
	Chloride (mmol/L)	p	0.953 (q:0.972)	0.129 (q:0.594)	0.467 (q:0.920)	0.931 (q:0.983)	0.354 (q:1.000)	0.614 (q:0.799)	0.018* (q:0.359)	0.272 (q:0.792)	0.073 (q:0.714)	0.279 (q:0.908)	0.544 (q:0.808)	0.502 (q:0.857)	0.059 (q:0.458)	0.157 (q:0.772)	0.291 (q:0.830)	0.466 (q:0.799)	0.031* (q:0.452)	0.052 (q:0.406)	0.042* (q:0.631)	0.787 (q:0.962)	0.042* (q:0.540)	0.981 (q:0.981)	0.788 (q:0.868)	0.757 (q:0.895)	0.568 (q:0.845)	0.629 (q:0.981)	0.741 (q:0.938)	0.302 (q:0.812)	0.844 (q:0.929)	0.106 (q:0.591)	0.601 (q:0.810)	0.333 (q:0.549)	0.996 (q:0.996)	0.211 (q:0.733)	0.400 (q:0.695)	0.120 (q:0.782)	0.803 (q:0.945)	0.608 (q:0.986)	0.844 (q:0.958)	0.426 (q:0.865)	0.608 (q:0.934)	0.955 (q:0.955)	0.350 (q:0.946)	0.548 (q:0.861)	0.426 (q:0.975)	0.608 (q:0.790)	0.217 (q:0.596)
	Chloride (mmol/L)	n	24	7	17	19	6	13	25	8	17	21	6	15	25	8	17	25	8	17	20	6	14	24	7	17	24	8	16	25	8	17	25	8	17	18	4	14	25	8	17	25	8	17	25	8	17	25	8
	Potassium (mmol/L)	r	0.429	0.180	0.565	0.618	0.377	0.715	0.362	0.587	0.320	0.268	0.406	0.254	0.110	0.371	0.038	0.189	-0.012	0.316	0.114	0.464	0.031	0.399	0.613	0.245	0.418	0.252	0.368	0.220	0.539	0.129	0.165	0.168	0.164	0.043	-0.200	0.242	0.050	-0.299	0.116	0.152	0.096	0.156	-0.165	-0.527	-0.056	-0.185	-0.204
	Potassium (mmol/L)	p	0.037* (q:0.972)	0.699 (q:0.977)	0.018* (q:0.704)	0.006** (q:0.245)	0.461 (q:1.000)	0.009** (q:0.176)	0.075 (q:0.667)	0.126 (q:0.792)	0.210 (q:0.845)	0.240 (q:0.896)	0.425 (q:0.701)	0.362 (q:0.857)	0.602 (q:0.997)	0.365 (q:0.803)	0.885 (q:0.952)	0.365 (q:0.799)	0.978 (q:0.978)	0.216 (q:0.648)	0.631 (q:0.807)	0.354 (q:0.687)	0.917 (q:0.963)	0.054 (q:0.926)	0.144 (q:0.868)	0.343 (q:0.838)	0.047* (q:0.845)	0.548 (q:0.981)	0.177 (q:0.759)	0.290 (q:0.812)	0.168 (q:0.877)	0.622 (q:0.977)	0.429 (q:0.810)	0.691 (q:0.878)	0.529 (q:0.848)	0.870 (q:0.943)	0.800 (q:0.943)	0.426 (q:0.810)	0.812 (q:0.945)	0.471 (q:0.986)	0.656 (q:0.958)	0.469 (q:0.865)	0.821 (q:0.978)	0.551 (q:0.902)	0.431 (q:0.946)	0.180 (q:0.824)	0.830 (q:0.975)	0.375 (q:0.761)	0.629 (q:0.794)
	Potassium (mmol/L)	n	24	7	17	18	6	12	25	8	17	21	6	15	25	8	17	25	8	17	20	6	14	24	7	17	23	8	15	25	8	17	25	8	17	17	4	13	25	8	17	25	8	17	25	8	17	25	8
	Sodium (mmol/L)	r	-0.333	-0.441	-0.286	-0.273	-0.441	-0.003	-0.461	-0.667	-0.235	-0.026	-0.618	0.267	-0.335	-0.727	-0.119	-0.102	0.946	-0.583	-0.219	-0.530	-0.047	-0.240	-0.367	-0.190	-0.123	-0.230	0.015	0.113	-0.182	0.081	0.297	0.630	0.328	-0.397	-0.632	-0.385	-0.058	0.158	-0.170	0.268	-0.133	0.361	-0.064	0.279	-0.034	-0.232	-0.752
	Sodium (mmol/L)	p	0.104 (q:0.972)	0.323 (q:0.760)	0.250 (q:0.920)	0.258 (q:0.821)	0.381 (q:1.000)	0.993 (q:1.000)	0.018* (q:0.359)	0.071 (q:0.792)	0.349 (q:0.845)	0.908 (q:0.967)	0.191 (q:0.631)	0.317 (q:0.857)	0.095 (q:0.527)	0.041* (q:0.674)	0.638 (q:0.929)	0.620 (q:0.830)	<0.001*** (q:0.013*)	0.011* (q:0.145)	0.340 (q:0.737)	0.280 (q:0.687)	0.868 (q:0.946)	0.248 (q:0.926)	0.418 (q:0.868)	0.451 (q:0.838)	0.566 (q:0.845)	0.583 (q:0.981)	0.956 (q:0.980)	0.583 (q:0.923)	0.666 (q:0.929)	0.748 (q:0.977)	0.141 (q:0.422)	0.094 (q:0.476)	0.183 (q:0.715)	0.103 (q:0.733)	0.368 (q:0.695)	0.174 (q:0.782)	0.779 (q:0.945)	0.709 (q:0.986)	0.500 (q:0.958)	0.186 (q:0.865)	0.753 (q:0.978)	0.141 (q:0.674)	0.755 (q:0.959)	0.504 (q:0.861)	0.892 (q:0.975)	0.254 (q:0.620)	0.032* (q:0.280)
	Sodium (mmol/L)	n	25	7	18	19	6	13	26	8	18	22	6	16	26	8	18	26	8	18	21	6	15	25	7	18	24	8	16	26	8	18	26	8	18	18	4	14	26	8	18	26	8	18	26	8	18	26	8
	Alaninaminotransferase (µmol/s·l)	r	-0.052	-0.771	0.129	-0.154	-0.900	0.075	-0.073	-0.714	0.179	-0.201	-0.700	-0.110	0.126	-0.486	0.329	0.425	0.371	0.391	0.024	-0.700	0.203	-0.113	-0.829	0.120	-0.147	-0.600	0.104	0.208	-0.543	0.386	-0.089	-0.371	-0.008	0.062	-0.500	0.127	0.058	0.029	0.222	-0.015	-0.429	0.147	-0.234	0.657	-0.183	0.124	0.086
	Alaninaminotransferase (µmol/s·l)	p	0.808 (q:0.972)	0.072 (q:0.594)	0.611 (q:0.920)	0.541 (q:0.912)	0.037* (q:0.559)	0.808 (q:0.883)	0.735 (q:0.927)	0.111 (q:0.792)	0.478 (q:0.894)	0.381 (q:0.923)	0.188 (q:0.631)	0.686 (q:0.857)	0.556 (q:0.997)	0.329 (q:0.803)	0.182 (q:0.699)	0.039* (q:0.376)	0.468 (q:0.859)	0.108 (q:0.458)	0.920 (q:0.974)	0.188 (q:0.687)	0.469 (q:0.839)	0.598 (q:0.926)	0.042* (q:0.686)	0.634 (q:0.838)	0.513 (q:0.845)	0.208 (q:0.864)	0.702 (q:0.938)	0.328 (q:0.812)	0.266 (q:0.877)	0.114 (q:0.591)	0.679 (q:0.828)	0.468 (q:0.680)	0.974 (q:0.996)	0.814 (q:0.933)	0.667 (q:0.848)	0.666 (q:0.810)	0.788 (q:0.945)	0.957 (q:0.986)	0.376 (q:0.958)	0.944 (q:0.995)	0.397 (q:0.934)	0.559 (q:0.902)	0.271 (q:0.946)	0.156 (q:0.824)	0.468 (q:0.975)	0.564 (q:0.790)	0.872 (q:0.959)
	Alaninaminotransferase (µmol/s·l)	n	24	6	18	18	5	13	24	6	18	21	5	16	24	6	18	24	6	18	20	5	15	24	6	18	22	6	16	24	6	18	24	6	18	17	3	14	24	6	18	24	6	18	24	6	18	24	6
	Aspartataminotransferase (µmol/s·l)	r	0.257	-0.257	0.452	0.042	-0.400	0.257	0.272	-0.543	0.591	0.159	-0.700	0.358	0.030	-0.886	0.207	0.265	0.714	0.204	0.339	-0.300	0.428	0.224	-0.429	0.416	0.208	-0.714	0.587	0.351	-0.657	0.576	0.016	0.771	0.049	0.320	-1.000	0.470	-0.051	-0.657	0.115	0.166	-0.257	0.304	-0.395	0.486	-0.324	-0.010	-0.829
	Aspartataminotransferase (µmol/s·l)	p	0.226 (q:0.972)	0.623 (q:0.977)	0.060 (q:0.771)	0.867 (q:0.983)	0.505 (q:1.000)	0.397 (q:0.784)	0.198 (q:0.667)	0.266 (q:0.792)	0.010** (q:0.383)	0.492 (q:0.923)	0.188 (q:0.631)	0.173 (q:0.857)	0.889 (q:0.997)	0.019* (q:0.622)	0.410 (q:0.830)	0.211 (q:0.661)	0.111 (q:0.583)	0.417 (q:0.816)	0.144 (q:0.631)	0.624 (q:0.870)	0.112 (q:0.839)	0.292 (q:0.926)	0.397 (q:0.868)	0.086 (q:0.506)	0.354 (q:0.845)	0.111 (q:0.864)	0.017* (q:0.656)	0.093 (q:0.812)	0.156 (q:0.877)	0.012* (q:0.480)	0.942 (q:0.942)	0.072 (q:0.476)	0.848 (q:0.919)	0.211 (q:0.733)	<0.001*** (q:<0.001***)	0.090 (q:0.782)	0.813 (q:0.945)	0.156 (q:0.750)	0.650 (q:0.958)	0.440 (q:0.865)	0.623 (q:0.934)	0.220 (q:0.714)	0.056 (q:0.946)	0.329 (q:0.824)	0.190 (q:0.975)	0.965 (q:0.981)	0.042* (q:0.280)
	Aspartataminotransferase (µmol/s·l)	n	24	6	18	18	5	13	24	6	18	21	5	16	24	6	18	24	6	18	20	5	15	24	6	18	22	6	16	24	6	18	24	6	18	17	3	14	24	6	18	24	6	18	24	6	18	24	6
	Creatinine (µmol/L)	r	-0.114	-0.126	-0.080	-0.039	0.029	-0.119	-0.005	0.204	-0.067	0.145	0.486	0.034	0.214	0.084	0.168	-0.204	-0.204	-0.255	0.174	0.314	0.138	-0.091	-0.288	-0.019	0.133	-0.072	0.254	0.102	0.072	0.087	0.040	-0.503	0.302	0.065	0.000	0.119	-0.055	-0.228	0.029	0.074	-0.683	0.271	-0.114	0.036	-0.082	0.017	0.240
	Creatinine (µmol/L)	p	0.586 (q:0.972)	0.788 (q:0.977)	0.753 (q:0.920)	0.875 (q:0.983)	0.957 (q:1.000)	0.699 (q:0.836)	0.980 (q:0.986)	0.629 (q:0.830)	0.791 (q:0.951)	0.520 (q:0.923)	0.329 (q:0.701)	0.901 (q:0.925)	0.295 (q:0.820)	0.844 (q:0.980)	0.506 (q:0.830)	0.316 (q:0.799)	0.629 (q:0.886)	0.306 (q:0.796)	0.452 (q:0.748)	0.544 (q:0.816)	0.624 (q:0.839)	0.666 (q:0.927)	0.531 (q:0.868)	0.942 (q:0.955)	0.535 (q:0.845)	0.866 (q:0.981)	0.343 (q:0.938)	0.620 (q:0.923)	0.866 (q:0.929)	0.732 (q:0.977)	0.845 (q:0.875)	0.204 (q:0.490)	0.223 (q:0.726)	0.797 (q:0.933)	1.000 (q:1.000)	0.685 (q:0.810)	0.790 (q:0.945)	0.588 (q:0.986)	0.909 (q:0.958)	0.719 (q:0.995)	0.062 (q:0.473)	0.277 (q:0.771)	0.580 (q:0.946)	0.933 (q:0.978)	0.747 (q:0.975)	0.934 (q:0.981)	0.568 (q:0.781)
	Creatinine (µmol/L)	n	25	7	18	19	6	13	26	8	18	22	6	16	26	8	18	26	8	18	21	6	15	25	7	18	24	8	16	26	8	18	26	8	18	18	4	14	26	8	18	26	8	18	26	8	18	26	8
	TSH (mUI/L)	r	0.079	-0.005	0.503	0.325	0.214	0.893	0.266	0.378	0.079	0.358	0.445	0.267	0.178	0.105	0.236	0.044	-0.165	0.248	0.391	0.497	0.190	0.031	0.063	-0.042	-0.005	0.091	-0.133	0.039	-0.119	0.055	-0.104	-0.084	0.079	0.054	0.183	-0.714	-0.024	0.011	0.248	-0.130	0.066	-0.273	-0.105	0.084	-0.139	-0.119	-0.063
	TSH (mUI/L)	p	0.722 (q:0.972)	0.986 (q:0.990)	0.138 (q:0.771)	0.237 (q:0.821)	0.610 (q:1.000)	0.007** (q:0.176)	0.231 (q:0.667)	0.226 (q:0.792)	0.829 (q:0.951)	0.121 (q:0.787)	0.170 (q:0.631)	0.488 (q:0.857)	0.428 (q:0.982)	0.746 (q:0.980)	0.511 (q:0.830)	0.842 (q:0.938)	0.590 (q:0.886)	0.489 (q:0.866)	0.088 (q:0.631)	0.101 (q:0.664)	0.651 (q:0.847)	0.891 (q:0.981)	0.846 (q:0.868)	0.907 (q:0.955)	0.982 (q:0.982)	0.779 (q:0.981)	0.732 (q:0.938)	0.863 (q:0.952)	0.713 (q:0.929)	0.881 (q:0.977)	0.644 (q:0.810)	0.795 (q:0.905)	0.829 (q:0.919)	0.837 (q:0.933)	0.637 (q:0.848)	0.047* (q:0.782)	0.913 (q:0.975)	0.972 (q:0.986)	0.489 (q:0.958)	0.554 (q:0.865)	0.831 (q:0.978)	0.446 (q:0.902)	0.642 (q:0.946)	0.795 (q:0.905)	0.701 (q:0.975)	0.597 (q:0.790)	0.846 (q:0.959)
	TSH (mUI/L)	n	23	13	10	15	8	7	22	12	10	20	11	9	22	12	10	23	13	10	20	12	8	22	12	10	21	12	9	22	12	10	22	12	10	17	9	8	23	13	10	23	13	10	22	12	10	22	12
CSF/serum	Albumin CSF (mg/L)	r	0.025	-0.190	0.214	-0.116	-0.492	0.242	-0.208	-0.253	-0.116	-0.299	-0.249	-0.479	0.021	-0.043	0.061	0.259	0.255	0.312	-0.205	-0.270	-0.168	-0.135	-0.099	-0.213	-0.172	-0.117	-0.174	-0.158	-0.058	-0.410	0.265	0.428	0.504	0.122	0.026	0.189	0.327	0.148	0.699	-0.020	0.138	-0.133	0.306	0.187	0.642	-0.272	-0.337
	Albumin CSF (mg/L)	p	0.881 (q:0.972)	0.423 (q:0.931)	0.394 (q:0.920)	0.573 (q:0.912)	0.087 (q:0.559)	0.426 (q:0.784)	0.210 (q:0.667)	0.282 (q:0.792)	0.648 (q:0.927)	0.091 (q:0.787)	0.335 (q:0.701)	0.060 (q:0.587)	0.900 (q:0.997)	0.861 (q:0.980)	0.810 (q:0.929)	0.111 (q:0.541)	0.265 (q:0.597)	0.208 (q:0.648)	0.252 (q:0.702)	0.279 (q:0.687)	0.550 (q:0.839)	0.427 (q:0.926)	0.686 (q:0.868)	0.397 (q:0.838)	0.316 (q:0.845)	0.624 (q:0.981)	0.520 (q:0.938)	0.350 (q:0.812)	0.814 (q:0.929)	0.091 (q:0.591)	0.108 (q:0.420)	0.060 (q:0.476)	0.033* (q:0.292)	0.519 (q:0.845)	0.922 (q:0.982)	0.517 (q:0.810)	0.045* (q:0.498)	0.535 (q:0.986)	0.001** (q:0.049*)	0.906 (q:0.995)	0.550 (q:0.934)	0.598 (q:0.902)	0.070 (q:0.946)	0.458 (q:0.861)	0.004** (q:0.109)	0.098 (q:0.454)	0.146 (q:0.482)
	Albumin CSF (mg/L)	n	38	20	18	26	13	13	38	20	18	33	17	16	37	19	18	39	21	18	33	18	15	37	19	18	36	20	16	37	19	18	38	20	18	30	16	14	38	20	18	39	21	18	36	18	18	38	20
	Albumin serum (g/L)	r	0.173	0.360	0.027	-0.241	-0.225	-0.264	-0.143	0.128	-0.109	-0.123	-0.151	-0.037	0.221	0.102	0.199	-0.094	-0.269	0.084	-0.183	-0.096	-0.139	0.278	0.278	0.301	-0.098	-0.134	-0.134	-0.026	-0.083	0.066	-0.248	0.328	-0.494	-0.187	-0.268	-0.139	0.144	0.254	-0.136	-0.009	0.210	-0.343	0.088	0.348	-0.200	0.224	-0.235
	Albumin serum (g/L)	p	0.299 (q:0.972)	0.119 (q:0.594)	0.916 (q:0.920)	0.235 (q:0.821)	0.459 (q:1.000)	0.384 (q:0.784)	0.392 (q:0.667)	0.591 (q:0.813)	0.666 (q:0.927)	0.497 (q:0.923)	0.563 (q:0.808)	0.892 (q:0.925)	0.189 (q:0.671)	0.678 (q:0.980)	0.428 (q:0.830)	0.569 (q:0.830)	0.238 (q:0.597)	0.741 (q:0.940)	0.309 (q:0.710)	0.705 (q:0.894)	0.621 (q:0.839)	0.096 (q:0.926)	0.249 (q:0.868)	0.224 (q:0.838)	0.570 (q:0.845)	0.574 (q:0.981)	0.621 (q:0.938)	0.880 (q:0.952)	0.734 (q:0.929)	0.794 (q:0.977)	0.134 (q:0.422)	0.158 (q:0.485)	0.037* (q:0.292)	0.323 (q:0.784)	0.316 (q:0.695)	0.637 (q:0.810)	0.389 (q:0.945)	0.279 (q:0.986)	0.590 (q:0.958)	0.955 (q:0.995)	0.361 (q:0.934)	0.164 (q:0.674)	0.610 (q:0.946)	0.157 (q:0.824)	0.425 (q:0.975)	0.177 (q:0.494)	0.318 (q:0.615)
	Albumin serum (g/L)	n	38	20	18	26	13	13	38	20	18	33	17	16	37	19	18	39	21	18	33	18	15	37	19	18	36	20	16	37	19	18	38	20	18	30	16	14	38	20	18	39	21	18	36	18	18	38	20
	Albumin quotient	r	-0.031	-0.299	0.185	-0.051	-0.412	0.258	-0.152	-0.226	-0.141	-0.226	-0.208	-0.485	0.017	-0.054	-0.011	0.276	0.314	0.222	-0.133	-0.214	-0.168	-0.182	-0.186	-0.267	-0.127	-0.084	-0.126	-0.144	-0.081	-0.416	0.246	0.170	0.579	0.220	0.247	0.174	0.247	-0.018	0.655	-0.036	-0.006	-0.057	0.252	0.084	0.624	-0.251	-0.117
	Albumin quotient	p	0.855 (q:0.972)	0.200 (q:0.660)	0.463 (q:0.920)	0.805 (q:0.983)	0.162 (q:0.863)	0.394 (q:0.784)	0.361 (q:0.667)	0.337 (q:0.792)	0.576 (q:0.915)	0.207 (q:0.896)	0.422 (q:0.701)	0.057 (q:0.587)	0.920 (q:0.997)	0.825 (q:0.980)	0.964 (q:0.964)	0.089 (q:0.541)	0.165 (q:0.597)	0.376 (q:0.816)	0.461 (q:0.748)	0.395 (q:0.724)	0.550 (q:0.839)	0.280 (q:0.926)	0.446 (q:0.868)	0.284 (q:0.838)	0.462 (q:0.845)	0.724 (q:0.981)	0.641 (q:0.938)	0.394 (q:0.812)	0.743 (q:0.929)	0.086 (q:0.591)	0.136 (q:0.422)	0.474 (q:0.680)	0.012* (q:0.169)	0.242 (q:0.733)	0.356 (q:0.695)	0.553 (q:0.810)	0.134 (q:0.773)	0.940 (q:0.986)	0.003** (q:0.062)	0.828 (q:0.995)	0.978 (q:0.978)	0.823 (q:0.955)	0.138 (q:0.946)	0.742 (q:0.905)	0.006** (q:0.109)	0.128 (q:0.454)	0.622 (q:0.794)
	Albumin quotient	n	38	20	18	26	13	13	38	20	18	33	17	16	37	19	18	39	21	18	33	18	15	37	19	18	36	20	16	37	19	18	38	20	18	30	16	14	38	20	18	39	21	18	36	18	18	38	20
	IgG CSF (mg/L)	r	-0.022	-0.238	0.202	-0.248	-0.665	0.280	-0.258	-0.496	0.074	-0.329	-0.358	-0.356	-0.074	-0.282	0.074	0.242	0.347	0.293	-0.345	-0.472	-0.179	-0.207	-0.361	-0.078	-0.239	-0.293	-0.088	-0.096	0.037	-0.266	0.119	0.236	0.195	-0.044	-0.279	0.200	0.379	0.525	0.390	0.100	0.468	-0.280	0.237	0.234	0.376	-0.089	-0.006
	IgG CSF (mg/L)	p	0.898 (q:0.972)	0.313 (q:0.760)	0.421 (q:0.920)	0.222 (q:0.821)	0.013* (q:0.421)	0.354 (q:0.784)	0.118 (q:0.667)	0.026* (q:0.792)	0.769 (q:0.951)	0.062 (q:0.787)	0.158 (q:0.631)	0.176 (q:0.857)	0.661 (q:0.997)	0.241 (q:0.772)	0.769 (q:0.929)	0.138 (q:0.584)	0.124 (q:0.583)	0.238 (q:0.662)	0.049* (q:0.631)	0.048* (q:0.664)	0.524 (q:0.839)	0.220 (q:0.926)	0.128 (q:0.868)	0.757 (q:0.895)	0.160 (q:0.845)	0.210 (q:0.864)	0.745 (q:0.938)	0.571 (q:0.923)	0.881 (q:0.929)	0.285 (q:0.887)	0.477 (q:0.810)	0.316 (q:0.549)	0.438 (q:0.848)	0.818 (q:0.933)	0.295 (q:0.695)	0.493 (q:0.810)	0.019* (q:0.370)	0.018* (q:0.289)	0.109 (q:0.629)	0.543 (q:0.865)	0.033* (q:0.426)	0.261 (q:0.771)	0.164 (q:0.946)	0.349 (q:0.824)	0.124 (q:0.808)	0.594 (q:0.790)	0.980 (q:1.000)
	IgG CSF (mg/L)	n	38	20	18	26	13	13	38	20	18	33	17	16	37	19	18	39	21	18	33	18	15	37	19	18	36	20	16	37	19	18	38	20	18	30	16	14	38	20	18	39	21	18	36	18	18	38	20
	IgG serum (g/L)	r	0.071	0.053	0.106	-0.333	-0.517	-0.115	-0.014	-0.189	0.311	0.019	-0.231	0.412	0.093	-0.230	0.319	-0.113	-0.142	-0.154	-0.249	-0.410	0.204	0.131	-0.249	0.628	-0.110	-0.423	0.271	0.192	0.060	0.230	-0.388	-0.004	-0.750	-0.272	-0.592	0.011	0.169	0.620	-0.486	0.106	0.454	-0.391	-0.112	0.247	-0.494	0.398	0.161
	IgG serum (g/L)	p	0.674 (q:0.972)	0.825 (q:0.977)	0.675 (q:0.920)	0.096 (q:0.821)	0.071 (q:0.559)	0.707 (q:0.836)	0.933 (q:0.984)	0.425 (q:0.792)	0.210 (q:0.845)	0.915 (q:0.967)	0.372 (q:0.701)	0.113 (q:0.857)	0.585 (q:0.997)	0.343 (q:0.803)	0.197 (q:0.699)	0.492 (q:0.799)	0.540 (q:0.886)	0.542 (q:0.883)	0.162 (q:0.631)	0.091 (q:0.664)	0.467 (q:0.839)	0.441 (q:0.926)	0.304 (q:0.868)	0.005** (q:0.102)	0.524 (q:0.845)	0.063 (q:0.864)	0.311 (q:0.938)	0.254 (q:0.812)	0.808 (q:0.929)	0.358 (q:0.909)	0.016* (q:0.209)	0.987 (q:0.987)	<0.001*** (q:0.013*)	0.146 (q:0.733)	0.016* (q:0.171)	0.970 (q:0.996)	0.311 (q:0.945)	0.004** (q:0.116)	0.041* (q:0.319)	0.520 (q:0.865)	0.039* (q:0.426)	0.108 (q:0.674)	0.515 (q:0.946)	0.323 (q:0.824)	0.037* (q:0.482)	0.013* (q:0.140)	0.497 (q:0.763)
	IgG serum (g/L)	n	38	20	18	26	13	13	38	20	18	33	17	16	37	19	18	39	21	18	33	18	15	37	19	18	36	20	16	37	19	18	38	20	18	30	16	14	38	20	18	39	21	18	36	18	18	38	20
	IgG index	r	-0.157	-0.177	-0.131	0.014	0.014	0.000	-0.172	-0.140	-0.299	-0.431	-0.226	-0.626	-0.322	-0.067	-0.490	0.086	0.046	0.203	-0.079	0.179	-0.558	-0.159	0.041	-0.466	-0.016	0.150	-0.157	-0.277	-0.283	-0.179	0.083	-0.045	0.155	-0.095	0.117	-0.324	-0.115	-0.218	-0.060	0.226	0.161	0.347	0.151	0.155	0.179	0.004	0.145
	IgG index	p	0.347 (q:0.972)	0.455 (q:0.936)	0.603 (q:0.920)	0.944 (q:0.983)	0.965 (q:1.000)	1.000 (q:1.000)	0.303 (q:0.667)	0.555 (q:0.813)	0.228 (q:0.845)	0.012* (q:0.481)	0.382 (q:0.701)	0.009** (q:0.369)	0.052 (q:0.458)	0.786 (q:0.980)	0.039* (q:0.699)	0.602 (q:0.830)	0.843 (q:0.959)	0.419 (q:0.816)	0.661 (q:0.807)	0.477 (q:0.801)	0.031* (q:0.540)	0.346 (q:0.926)	0.868 (q:0.868)	0.051 (q:0.495)	0.928 (q:0.954)	0.527 (q:0.981)	0.563 (q:0.938)	0.097 (q:0.812)	0.241 (q:0.877)	0.477 (q:0.977)	0.620 (q:0.810)	0.851 (q:0.905)	0.538 (q:0.848)	0.618 (q:0.883)	0.667 (q:0.848)	0.259 (q:0.810)	0.491 (q:0.945)	0.357 (q:0.986)	0.814 (q:0.958)	0.167 (q:0.865)	0.485 (q:0.934)	0.159 (q:0.674)	0.378 (q:0.946)	0.540 (q:0.861)	0.477 (q:0.975)	0.981 (q:0.981)	0.541 (q:0.776)
	IgG index	n	38	20	18	26	13	13	38	20	18	33	17	16	37	19	18	39	21	18	33	18	15	37	19	18	36	20	16	37	19	18	38	20	18	30	16	14	38	20	18	39	21	18	36	18	18	38	20
	CSF cells	r	0.021	-0.167	0.375	-0.209	-0.513	0.155	-0.164	-0.252	0.233	-0.133	-0.299	0.104	0.078	-0.224	0.397	0.059	0.265	0.019	-0.224	-0.337	0.064	0.025	-0.127	0.207	-0.127	-0.331	0.145	0.209	0.099	0.365	0.162	0.294	0.313	-0.012	-0.234	0.380	0.276	0.029	0.591	0.250	0.133	0.230	-0.090	-0.106	0.043	-0.064	-0.271
	CSF cells	p	0.898 (q:0.972)	0.482 (q:0.936)	0.125 (q:0.771)	0.305 (q:0.821)	0.073 (q:0.559)	0.613 (q:0.799)	0.326 (q:0.667)	0.284 (q:0.792)	0.353 (q:0.845)	0.462 (q:0.923)	0.243 (q:0.701)	0.700 (q:0.857)	0.647 (q:0.997)	0.357 (q:0.803)	0.103 (q:0.699)	0.721 (q:0.830)	0.247 (q:0.597)	0.941 (q:0.975)	0.211 (q:0.691)	0.172 (q:0.687)	0.821 (q:0.941)	0.884 (q:0.981)	0.604 (q:0.868)	0.409 (q:0.838)	0.459 (q:0.845)	0.154 (q:0.864)	0.593 (q:0.938)	0.215 (q:0.812)	0.688 (q:0.929)	0.136 (q:0.591)	0.331 (q:0.782)	0.208 (q:0.490)	0.206 (q:0.726)	0.951 (q:0.977)	0.384 (q:0.695)	0.181 (q:0.782)	0.093 (q:0.729)	0.902 (q:0.986)	0.010** (q:0.127)	0.124 (q:0.865)	0.567 (q:0.934)	0.358 (q:0.902)	0.603 (q:0.946)	0.674 (q:0.890)	0.865 (q:0.975)	0.701 (q:0.870)	0.248 (q:0.615)
	CSF cells	n	38	20	18	26	13	13	38	20	18	33	17	16	37	19	18	39	21	18	33	18	15	37	19	18	36	20	16	37	19	18	38	20	18	30	16	14	38	20	18	39	21	18	36	18	18	38	20
Bold font indicates significant values after FDR correction
Red font indicates values that do meet the >30% n-number criteria
[truncated: 1 more columns]
